# Supplementary material for: Potential Roles of 1-Aminocyclopropane-1-carboxylic Acid Synthase Genes in the Response of Gossypium Species to Abiotic Stress by Genome-Wide Identification and Expression Analysis
Source: Plants (Basel). 2022 Jun 6;11(11):1524. doi: 10.3390/plants11111524 (PMC9183111; doi:10.3390/plants11111524)
Supplement: Supplementary file 1 [file plants-11-01524-s001.zip]

Archive with 5 entries (4 files):
- Supplementary Tables/
- Supplementary Tables/Table S1.xlsx
- Supplementary Tables/Table S2.xlsx
- Supplementary Tables/Table S3.xlsx
- Supplementary Tables/Table S4.xlsx
