# Supplementary material for: Potential Roles of 1-Aminocyclopropane-1-carboxylic Acid Synthase Genes in the Response of Gossypium Species to Abiotic Stress by Genome-Wide Identification and Expression Analysis
Source: Plants (Basel). 2022 Jun 6;11(11):1524. doi: 10.3390/plants11111524 (PMC9183111; doi:10.3390/plants11111524)
Supplement: Supplementary file 1 [file plants-11-01524-s001.zip › Supplementary Tables/Table S1.xlsx]

## Sheet: Sheet1
Table S1 Chromosomal locus ID and length of ACS proteins in cotton
Gene ID	Gene Name	Chr	start	end	strand	Gene Length (bp)	CDS (bp)	Molecular Weight (kDa)	amino length （aa）	pI
Gh_A11G0831	Gh_AACS1	A11	8335140	8337510	-	2371	1482	55.875	493	8.085
Gh_D11G0974	Gh_DACS1	D11	8464572	8466869	-	2298	1482	55.889	493	8.031
Gh_A12G0959	Gh_AACS2	A12	60435482	60438735	+	3254	1455	54.826	484	7.967
Gh_D12G1071	Gh_DACS2	D12	36867470	36870584	+	3115	1455	54.875	484	8.106
Gh_A02G1431	Gh_AACS4	A02	80092255	80094570	-	2316	1392	52.709	463	7.915
Gh_D03G0289	Gh_DACS4	D03	3186082	3188395	+	2314	1392	52.614	463	8.115
Gh_A11G0453	Gh_AACS5	A11	4330110	4331820	+	1711	1410	53.178	469	7.543
Gh_D11G0525	Gh_DACS5	D11	4585850	4587565	+	1716	1410	53.181	469	7.793
Gh_A11G0207	Gh_AACS6.1	A11	1981123	1982819	-	1697	1434	54.123	477	6.381
Gh_D11G0221	Gh_DACS6.1	D11	1880053	1881746	-	1694	1434	54.106	477	6.511
Gh_A08G0989	Gh_AACS6.2	A08	68838004	68840263	+	2260	1437	54.04	478	7.737
Gh_D08G1262	Gh_DACS6.2	D08	41246900	41249164	+	2265	1446	54.402	481	7.059
Gh_A12G2673	Gh_AACS6.3	scaffold3404_A12	185409	187464	+	2056	1428	53.579	475	6.833
Gh_D12G2746	Gh_DACS6.3	scaffold4588_D12	15473	17527	-	2055	1428	53.704	475	6.452
Gh_A02G1046	Gh_AACS6.4	A02	46495319	46497616	+	2298	1443	54.406	480	7.05
Gh_D03G0678	Gh_DACS6.4	D03	23798796	23801093	-	2298	1443	54.405	480	7.05
Gh_A05G0211	Gh_AACS7.1	A05	2183774	2185291	-	1518	1317	49.272	438	6.516
Gh_D05G0288	Gh_DACS7.1	D05	2514550	2516061	-	1512	1317	49.242	438	6.516
Gh_A07G0095	Gh_AACS7.2	A07	1174800	1176676	-	1877	1332	49.927	443	6.982
Gh_D07G0104	Gh_DACS7.2	D07	1171525	1173403	-	1879	1332	50.011	443	7.153
Gh_A10G0800	Gh_AACS8	A10	16400072	16401809	-	1738	1485	56.031	494	8.585
Gh_D10G0962	Gh_DACS8	D10	13010095	13011832	+	1738	1485	55.957	494	8.451
Gh_A11G1914	Gh_AACS9	A11	51799018	51800718	-	1701	1410	53.245	469	7.959
Gh_D11G2060	Gh_DACS9	D11	28346994	28348694	+	1701	1410	53.227	469	7.743
Gh_A08G1581	Gh_AACS10.1	A08	94185291	94188113	-	2823	1623	59.607	540	8.442
Gh_D08G1888	Gh_DACS10.1	D08	56601997	56604836	-	2840	1623	59.704	540	8.356
Gh_A12G2038	Gh_AACS10.2	A12	83286085	83288756	-	2672	1632	59.629	543	8.732
Gh_D12G2216	Gh_DACS10.2	D12	55298045	55300725	-	2681	1632	59.667	543	8.957
Gh_A01G1020	Gh_AACS11.1	A01	32254930	32257618	+	2689	1290	48.32	429	7.734
Gh_D05G2049	Gh_DACS11.2	D05	18939369	18941141	+	1773	1407	52.93	468	8.832
Gh_A05G2254	Gh_AACS11.3	A05	26357296	26359234	+	1939	1395	52.266	464	8.454
Gh_D05G2514	Gh_DACS11.3	D05	25320137	25322071	+	1935	1395	52.3	464	8.783
Gh_A07G0340	Gh_AACS12.1	A07	4346813	4349058	-	2246	1509	56.101	502	7.582
Gh_A12G2386	Gh_AACS12.2	A12	86348126	86350625	+	2500	1533	56.486	510	7.667
Gh_D12G2514	Gh_DACS12.2	D12	58050634	58053132	+	2499	1533	56.516	510	7.667
Ga11G3092.1	GaACS1	Chr11	115633928	115636309	+	2382	1482	55.888	493	7.643
Ga12G1858.1	GaAACS2	Chr12	30221354	30224603	-	3250	1455	54.905	484	7.973
Ga02G0302.1	GaAACS4	Chr02	3163794	3166114	+	2321	1392	52.651	463	8.258
Ga11G3563.1	GaACS5	Chr11	119682071	119683784	-	1714	1410	53.212	469	7.543
Ga11G3897.1	GaACS6.1	Chr11	122548151	122549847	+	1697	1434	54.165	477	6.513
Ga08G1346.1	GaACS6.2	Chr08	91025697	91027955	+	2259	1437	53.99	478	7.737
Ga12G0478.1	GaACS6.3	Chr12	4019052	4021109	+	2058	1428	53.653	475	7.147
Ga01G1691.1	GaACS6.4	Chr01	78253481	78255779	-	2299	1443	54.434	480	7.05
Ga05G0304.1	GaACS7.1	Chr05	2714244	2715761	-	1518	1317	49.299	438	6.516
Ga07G0113.1	GaACS7.2	Chr07	1290218	1292094	-	1877	1332	49.97	443	6.834
Ga10G2100.1	GaACS8	Chr10	111365263	111366999	+	1737	1485	55.929	494	8.455
Ga11G1772.1	GaACS9	Chr11	81438249	81439948	-	1700	1350	50.992	449	8.194
Ga08G2067.1	GaACS10.1	Chr08	118396330	118399153	-	2824	1623	59.744	540	8.513
Ga12G0560.1	GaACS10.2	Chr12	4844807	4847477	+	2671	1632	59.467	543	8.673
Ga01G1385.1	GaACS11.1	Chr01	40027747	40030446	-	2700	1293	48.112	430	7.959
Ga05G2804.1	GaACS11.2	Chr05	28795350	28797288	+	1939	1395	52.234	464	8.454
Ga07G0481.1	GaACS12.1	Chr07	5200681	5212745	-	12065	3360	122.991	1119	6.681
Ga12G0150.1	GaACS12.2	Chr12	1236304	1238811	-	2508	1533	56.465	510	7.873
Gorai.007G103200.1	GrACS1	Chr07	7693723	7696417	-	2695	1482	55.893	493	8.031
Gorai.008G119600.1	GrACS2	Chr08	35564505	35567513	+	3009	1455	54.933	484	8.466
Gorai.003G033000.1	GrACS4	Chr03	3171255	3173578	+	2324	1392	52.615	463	7.768
Gorai.007G057000.1	GrACS5	Chr07	4028751	4030875	+	2125	1410	53.173	469	7.521
Gorai.007G024400.1	GrACS6.1	Chr07	1724302	1725996	-	1695	1434	54.109	477	6.38
Gorai.004G137900.1	GrACS6.2	Chr04	38513423	38516294	+	2872	1446	54.415	481	6.885
Gorai.008G250100.1	GrACS6.3	Chr08	53400900	53403505	-	2606	1428	53.646	475	6.574
Gorai.003G085900.1	GrACS6.4	Chr03	21720717	21723800	+	3084	1443	54.379	480	7.05
Gorai.009G030500.1	GrACS7.1	Chr09	2293846	2295362	-	1517	1317	49.215	438	6.516
Gorai.001G010700.1	GrACS7.2	Chr01	1017685	1019555	-	1871	1332	49.96	443	6.834
Gorai.011G108700.1	GrACS8	Chr11	12800539	12802260	+	1722	1422	53.821	473	8.304
Gorai.007G227400.1	GrACS9	Chr07	27437658	27439621	+	1964	1410	53.226	469	8.304
Gorai.004G204200.1	GrACS10.1	Chr04	53365383	53369136	-	3754	1623	59.654	540	8.513
Gorai.008G241400.1	GrACS10.2	Chr08	52751635	52754601	-	2967	1632	59.678	543	8.957
Gorai.009G222700.1	GrACS11.1	Chr09	17333830	17335627	+	1798	1407	52.994	468	8.832
Gorai.009G277700.1	GrACS11.3	Chr09	23314357	23316283	+	1927	1395	52.34	464	8.782
Gorai.001G046900.1	GrACS12.1	Chr01	4450207	4453173	-	2967	1509	56.031	502	8.628
Gorai.008G283200.1	GrACS12.2	Chr08	55936188	55938885	+	2698	1620	59.49	539	8.055
