# Supplementary material for: Potential Roles of 1-Aminocyclopropane-1-carboxylic Acid Synthase Genes in the Response of Gossypium Species to Abiotic Stress by Genome-Wide Identification and Expression Analysis
Source: Plants (Basel). 2022 Jun 6;11(11):1524. doi: 10.3390/plants11111524 (PMC9183111; doi:10.3390/plants11111524)
Supplement: Supplementary file 1 [file plants-11-01524-s001.zip › Supplementary Tables/Table S2.xlsx]

## Sheet: Table S2
Table S2: Analysis of the 15 conserved motifs of GhACS proteins in G. hirsutum
Motif	Logo	Sequence	Width	Predictions	Motif
1		LTAGATSANETLMFCLADPGDAFLVPTPYYPGFDRDLKWRTGVEIVPVHC	50	Aminotransferase class I and II	1
2		RVHIVYSLSKDLGLPGFRVGIIYSYNDTVVSAARKMSSFGLVSSQTQYLL	50	Aminotransferase class I and II	2
3		YFLGWKAYEENPYHEVDNPBGVIQMGLAENQLCFDLIEKWLAENPEASIC	50	BRK domain	3
4		LNVSPGSSCHCSEPGWFRVCFANMDEKTLE	30	Aminotransferase class I and II	4
5		NLKVKGVLITNPSNPLGTTLDRDTLKSJVBFANEKNIHLISDEIYAGTVF	50	Aminotransferase class I and II	5
6		ERLQKRHKMFVSGLEKVGIGCLKSNAGLFCWMDMRHLLKSNTFEAEMELW	50	Aminotransferase class I and II	6
7		ALFQDYHGLPEFKQAVAKFMGKIRGNKVKFDPDRIV	36	Aminotransferase class I and II	7
8		SSNNFRITRAALEAAYEQAQK	21	Not found	8
9		LSKIATGNSHGZDSP	15	Not found	9
10		MLSDKKFVKNYIKEN	15	Not found	10
1		SPEFVSIAEVJEDRD	15	Not found	1
12		MRVIVPLQGVVQGRGGLVLGSIIPCALFYFLQFYLKRHRSDPDDKNPSNS	50	Fanconi anemia-associated	12
13		SPGIMSPHSPLPQSPLVRART	21	Not found	13
14		LAMQRLKSFVSSIAIDNQSHQELKNLRKKARTKWVFRLSFQSFHDREQDE	50	Not found	14
15		VALERIRKFVEKRKE	15	Not found	15
