# Supplementary material for: Potential Roles of 1-Aminocyclopropane-1-carboxylic Acid Synthase Genes in the Response of Gossypium Species to Abiotic Stress by Genome-Wide Identification and Expression Analysis
Source: Plants (Basel). 2022 Jun 6;11(11):1524. doi: 10.3390/plants11111524 (PMC9183111; doi:10.3390/plants11111524)
Supplement: Supplementary file 1 [file plants-11-01524-s001.zip › Supplementary Tables/Table S3.xlsx]

## Sheet: sheet1
Table S3 Selective pressure of homologous ACS genes among G. arboreum, G. raimondii and G. hirsutum
gene1	gene2	Ka	Ks	Ka:Ks
Gh_DACS1	GrACS6.2	0.234508	5.29741	0.0442684
Gh_DACS1	GrACS1	0.00175349	0.0119614	0.146596
Gh_DACS1	GrACS6.3	0.229431	3.55546	0.0645292
Gh_DACS1	GrACS2	0.105493	0.925153	0.114027
Gh_DACS2	GrACS1	0.1045	0.944651	0.110623
Gh_DACS2	GrACS2	0.00532428	0.0285673	0.186377
Gh_DACS4	GrACS4	0.000922	0.00330397	0.278955
Gh_DACS4	GrACS9	0.115147	0.943279	0.12207
Gh_DACS4	GrACS5	0.089519	0.845813	0.105838
Gh_DACS4	GrACS8	0.138739	0.909767	0.152499
Gh_DACS5	GrACS4	0.0905497	0.846663	0.106949
Gh_DACS5	GrACS5	0.00276074	0.00630919	0.437575
Gh_DACS5	GrACS9	0.0570146	0.521307	0.109369
Gh_DACS5	GrACS8	0.0998998	0.577463	0.172998
Gh_DACS6.1	GrACS6.4	0.0850384	0.979502	0.0868179
Gh_DACS6.1	GrACS6.2	0.0845697	1.29741	0.0651833
Gh_DACS6.1	GrACS6.1	0.000895	0.00642059	0.139373
Gh_DACS6.1	GrACS6.3	0.0973042	1.1435	0.085093
Gh_DACS6.2	GrACS6.4	0.065664	0.921961	0.0712221
Gh_DACS6.2	GrACS6.1	0.0835607	1.33431	0.0626249
Gh_DACS6.2	GrACS6.3	0.0626309	0.666572	0.0939597
Gh_AACS6.3	GrACS6.2	0.0644041	0.624186	0.103181
Gh_AACS6.3	GrACS6.3	0.00632867	0.0325166	0.194629
Gh_DACS6.3	GrACS6.3	0.000901	0.00639322	0.140894
Gh_DACS6.4	GrACS6.4	0.00355714	0.00965161	0.368554
Gh_DACS6.4	GrACS6.2	0.0651977	0.936414	0.0696249
Gh_DACS6.4	GrACS6.1	0.0850653	0.977335	0.087038
Gh_DACS6.4	GrACS6.3	0.0549722	0.94976	0.0578801
Gh_DACS7.1	GrACS7.2	0.0826262	0.956302	0.0864018
Gh_DACS7.1	GrACS7.1	0.000982	0.0102391	0.0959069
Gh_DACS7.2	GrACS7.1	0.0782308	0.958495	0.0816183
Gh_DACS8	GrACS4	0.13542	0.930911	0.14547
Gh_DACS8	GrACS5	0.0978361	0.583355	0.167713
Gh_DACS8	GrACS8	0.00548532	0.0093996	0.58357
Gh_DACS9	GrACS4	0.114057	0.967079	0.11794
Gh_DACS9	GrACS9	0.00183556	0.0127629	0.143821
Gh_DACS9	GrACS5	0.059002	0.559988	0.105363
Gh_DACS9	GrACS11.1	0.23711	2.8494	0.0832139
Gh_DACS10.1	GrACS10.1	0.00407527	0.0129397	0.314942
Gh_DACS10.1	GrACS10.2	0.0954897	0.421551	0.22652
Gh_DACS10.2	GrACS10.1	0.095061	0.427649	0.222288
Gh_DACS10.2	GrACS10.2	0.00163021	0.0100462	0.162272
Gh_DACS11.2	GrACS9	0.234049	2.96503	0.0789365
Gh_DACS11.2	GrACS5	0.220323	2.35348	0.0936157
Gh_DACS11.2	GrACS11.1	0.00275398	0.0161644	0.170373
Gh_DACS11.2	GrACS11.3	0.0713958	0.598632	0.119265
Gh_DACS11.3	GrACS11.3	0.00368551	0.00660797	0.557737
Gh_DACS11.3	GrACS11.1	0.0723686	0.593388	0.121958
Gh_DACS12.2	GrACS10.2	0.244088	1.72836	0.141225
Gh_AACS1	GaACS6.2	0.238146	3.46082	0.0688119
Gh_AACS1	GaACS1	0.00438534	0.0150532	0.291323
Gh_AACS1	GaAACS2	0.107394	0.955461	0.1124
Gh_AACS1	GaACS6.3	0.228313	2.37847	0.0959915
Gh_AACS2	GaACS1	0.105521	0.920775	0.1146
Gh_AACS2	GaAACS2	0.00531956	0.00627455	0.847801
Gh_AACS4	GaACS11.1	0.21494	3.69261	0.0582082
Gh_AACS4	GaAACS4	0.00555173	0.00660252	0.84085
Gh_AACS4	GaACS8	0.140518	0.895056	0.156994
Gh_AACS4	GaACS9	0.115048	0.917832	0.125347
Gh_AACS4	GaACS5	0.0952957	0.891956	0.106839
Gh_AACS5	GaAACS4	0.0950309	0.879867	0.108006
Gh_AACS5	GaACS8	0.101968	0.564895	0.180508
Gh_AACS5	GaACS5	0.000919	0.00314796	0.291973
Gh_AACS5	GaACS9	0.0555702	0.519518	0.106965
Gh_AACS6.1	GaACS6.4	0.0865257	0.987137	0.0876531
Gh_AACS6.1	GaACS6.2	0.0987207	1.37109	0.0720017
Gh_AACS6.1	GaACS6.1	0.00179171	0.00640858	0.27958
Gh_AACS6.1	GaACS1	0.234344	3.72423	0.0629241
Gh_AACS6.1	GaACS6.3	0.101594	1.17646	0.0863555
Gh_AACS6.2	GaACS6.4	0.0700807	1.03457	0.0677389
Gh_AACS6.2	GaACS6.2	0.00179722	0.00627947	0.286205
Gh_AACS6.2	GaACS1	0.241344	4.0148	0.0601137
Gh_AACS6.2	GaACS6.3	0.073753	0.648608	0.11371
Gh_AACS6.4	GaACS6.4	0.000887	0.00644126	0.137693
Gh_AACS6.4	GaACS6.2	0.0701027	0.983516	0.0712776
Gh_AACS6.4	GaACS6.1	0.087567	0.960781	0.0911415
Gh_AACS6.4	GaACS6.3	0.0607099	0.871759	0.0696407
Gh_AACS7.1	GaACS7.2	0.0779721	0.924654	0.0843258
Gh_AACS7.2	GaACS7.1	0.0768713	0.937452	0.0820003
Gh_AACS7.2	GaACS7.2	0.00388791	0.006753	0.57573
Gh_AACS8	GaAACS4	0.139253	0.900469	0.154645
Gh_AACS8	GaACS8	0.00262314	0.0150155	0.174696
Gh_AACS8	GaACS5	0.102035	0.563133	0.181191
Gh_AACS9	GaAACS4	0.115784	0.955401	0.121189
Gh_AACS9	GaACS9	0.00096	0.0066007	0.145393
Gh_AACS9	GaACS5	0.0565197	0.550291	0.102709
Gh_AACS10.1	GaACS10.1	0.00325932	0.00514472	0.633529
Gh_AACS10.1	GaACS12.2	0.240004	2.46981	0.097175
Gh_AACS10.1	GaACS10.2	0.0991183	0.459645	0.215641
Gh_AACS10.2	GaACS10.1	0.0992373	0.468993	0.211596
Gh_AACS10.2	GaACS12.2	0.248555	1.66587	0.149204
Gh_AACS10.2	GaACS10.2	0.00652533	0.0075822	0.860611
Gh_AACS11.1	GaAACS4	0.219067	3.19336	0.0686009
Gh_AACS11.1	GaACS11.2	0.107518	0.736498	0.145986
Gh_AACS11.3	GaACS11.1	0.0999252	0.761041	0.131301
Gh_AACS11.3	GaACS11.2	0.00092	0.00990658	0.0929066
Gh_AACS12.1	GaACS12.1	0.00174622	0.0112152	0.155701
Gh_AACS12.2	GaACS10.2	0.252768	1.56283	0.161737
Gh_AACS12.2	GaACS12.2	0.00431036	0.00822677	0.523943
Gh_AACS6.4	Gh_DACS6.4	0.00623473	0.0326938	0.190701
Gh_AACS4	Gh_AACS8	0.14386	0.846136	0.170019
Gh_AACS4	Gh_AACS9	0.117454	0.951159	0.123485
Gh_AACS4	Gh_DACS4	0.0106689	0.0319824	0.333587
Gh_AACS4	Gh_DACS8	0.137797	0.869843	0.158416
Gh_AACS4	Gh_DACS9	0.119076	0.980947	0.121389
Gh_AACS7.1	Gh_AACS7.2	0.0778342	0.928886	0.083793
Gh_AACS7.1	Gh_DACS7.1	0.000981997	0.0276211	0.0355525
Gh_AACS7.1	Gh_DACS7.2	0.0800587	0.914301	0.0875628
Gh_AACS11.3	Gh_DACS11.2	0.08004	0.58266	0.13737
Gh_AACS11.3	Gh_DACS11.3	0.00925224	0.0370238	0.2499
Gh_AACS7.2	Gh_DACS7.1	0.0770172	0.949557	0.0811085
Gh_AACS7.2	Gh_DACS7.2	0.00681934	0.0308439	0.221092
Gh_AACS6.2	Gh_DACS6.2	0.0149608	0.0467265	0.320179
Gh_AACS10.1	Gh_AACS10.2	0.0993599	0.457259	0.217295
Gh_AACS10.1	Gh_DACS10.1	0.00571237	0.0129341	0.44165
Gh_AACS10.1	Gh_DACS10.2	0.0965498	0.437184	0.220845
Gh_AACS8	Gh_DACS4	0.139785	0.832991	0.167811
Gh_AACS8	Gh_DACS8	0.0105543	0.0490471	0.215186
Gh_AACS6.1	Gh_DACS6.1	0.00718999	0.0427279	0.168274
Gh_AACS5	Gh_DACS5	0.00368325	0.0255616	0.144093
Gh_AACS5	Gh_DACS9	0.059002	0.587074	0.100502
Gh_AACS1	Gh_DACS1	0.0127963	0.0381373	0.335532
Gh_AACS9	Gh_DACS4	0.113831	0.944058	0.120576
Gh_AACS9	Gh_DACS9	0.00275503	0.0456539	0.0603461
Gh_AACS2	Gh_DACS2	0.0151791	0.0583447	0.260162
Gh_AACS10.2	Gh_DACS10.1	0.0993094	0.444279	0.22353
Gh_AACS10.2	Gh_DACS10.2	0.0147818	0.0411856	0.358908
Gh_AACS12.2	Gh_DACS12.2	0.000859845	0.0537459	0.0159983
Gh_DACS4	Gh_DACS8	0.134037	0.863653	0.155198
Gh_DACS4	Gh_DACS9	0.115445	0.973566	0.11858
Gh_DACS11.2	Gh_DACS11.3	0.0754048	0.593286	0.127097
Gh_DACS11.2	Gh_DACS9	0.240678	2.90083	0.0829687
Gh_DACS10.1	Gh_DACS10.2	0.0955728	0.424566	0.225107
Gh_DACS5	Gh_DACS9	0.0570101	0.547226	0.10418
