# Supplementary material for: Potential Roles of 1-Aminocyclopropane-1-carboxylic Acid Synthase Genes in the Response of Gossypium Species to Abiotic Stress by Genome-Wide Identification and Expression Analysis
Source: Plants (Basel). 2022 Jun 6;11(11):1524. doi: 10.3390/plants11111524 (PMC9183111; doi:10.3390/plants11111524)
Supplement: Supplementary file 1 [file plants-11-01524-s001.zip › Supplementary Tables/Table S4.xlsx]

## Sheet: Sheet1
Table S4 the primer sequences used in presented study
primer name	5'-sequence-3'
Gh_AACS10.1-F	GCTGAGAATGCGAGAGAAGCCA
Gh_AACS10.1-R	AGACATGAATCCTGCCACAGCC
Gh_DACS10.1-F	GCTGAGAATGCGAGAGAAGCCT
Gh_DACS10.1-R	AGACATGAATCCTGCCACAGCC
Gh_AACS10.2-F	GTTGGGCTGATATGAGCGGGTT
Gh_AACS10.2-R	AACAGAAGCGGAACCATCCTGG
Gh_DACS10.2-F	TGACTGCTGGTTCAACTCCTGC
Gh_DACS10.2-R	AGTCGTCAGCACTTCGACAAGG
Gh_DACS12.2-R	CAGCGTAGGATGGTGTGGGAAG
Gh_DACS12.2-F	GTTTTGAGCCGCATCCACATCG
Gh_AACS12.1-F	TGCGTTTCTTGTTCCCACACCT
Gh_AACS12.1-R	GATTGCCAACAGGATTTGCGGG
Gh_AACS12.2-F	TACCTGTCCATTGTCGCAGCAC
Gh_AACS12.2-R	TGCCAACAGGATTTGCAGGGTT
Gh_AACS6.1-F	CGGTGAAGCTTTTCTGGTTCCC
Gh_AACS6.1-R	CGTTGGCACTGTCACAAACCAC
Gh_DACS6.1-F	GGAGTCGAGCTTGTTCCTGTCG
Gh_DACS6.1-R	TGAAAACTGTGGCCGCGTAGAT
Gh_AACS6.2-F	TTGCTACTGGGAATGGACACGG
Gh_AACS6.2-R	GAGGGAGGCTTCTGGGTGTTTG
Gh_DACS6.2-F	CAAACACCCAGAAGCCTCCCTC
Gh_DACS6.2-R	TTTTGCAACCGCTTGTCGGAAC
Gh_AACS6.3-F	CTTTGGACTGGTGTCCTCGCAA
Gh_AACS6.3-R	TCGCCACAAGTCCATTTCAGCA
Gh_DACS6.3-F	GCTTTTTGCTTGGCTGATCCCG
Gh_DACS6.3-R	TCAACCCCTGTTCTCCACCTCA
Gh_AACS6.4-F	GACATTGAAGAGCATCGTGCAGT
Gh_AACS6.4-R	AGGGTCTTTGAAGACTGTGGCG
Gh_DACS6.4-F	TAAAGACGTGGGGTTCCCTGGT
Gh_DACS6.4-R	TGTGTTTGTGATGAAACCAAGCCA
Gh_AACS7.1-F	ACCCTTCAAACCCGTTAGGTGC
Gh_AACS7.1-R	ACGAGTTTCGAGGATTTCGGCA
Gh_AACS1-F	AGGCCGAAATAGAACTGTGGCG
Gh_AACS1-R	TTTTGCTTTCGCCAACGCTGAG
Gh_DACS1-F	GGCTCTTCTTTCCTCTGCTCGG
Gh_DACS1-R	GGGGAAATCATGTGCGGAGACA
Gh_AACS2-F	AACTCAATGTTTCCCCGGGCTC
Gh_AACS2-R	ATGCTCGAATCCTGTTGAGGGC
Gh_DACS2-F	GTCACATTCGATGCGAGCCGTA
Gh_DACS2-R	CGTCGCCTGGATTGACTAAGCA
GhUBQ7-F	AGAGGTCGAGTCTTCGGACA-
GhUBQ7-R	GCTTGATCTTCTTGGGCTTG-
